# Supplementary material for: Infection vs. Reinfection: The Immunomodulation of Erythropoiesis
Source: Int J Mol Sci. 2024 Jun 3;25(11):6153. doi: 10.3390/ijms25116153 (PMC11172545; doi:10.3390/ijms25116153)
Supplement: Supplementary file 1 [file ijms-25-06153-s001.zip]

Archive with 1 entries (1 files):
- ijms-3020176-supplementary.pdf
